# Supplementary material for: Compositional Analysis of Glycosaminoglycans in Different Lung Cancer Types—A Pilot Study
Source: Int J Mol Sci. 2023 Apr 11;24(8):7050. doi: 10.3390/ijms24087050 (PMC10138872; doi:10.3390/ijms24087050)
Supplement: Supplementary file 1 [file ijms-24-07050-s001.zip]

Archive with 1 entries (1 files):
- ijms-2285152-supplementary.pdf
